# Supplementary material for: Magnetic Levitation Patterns of Microfluidic-Generated Nanoparticle–Protein Complexes
Source: Nanomaterials (Basel). 2022 Jul 11;12(14):2376. doi: 10.3390/nano12142376 (PMC9324036; doi:10.3390/nano12142376)
Supplement: Supplementary file 1 [file nanomaterials-12-02376-s001.zip]

Archive with 1 entries (1 files):
- nanomaterials-1771758-supplementary.pdf
